# Supplementary material for: Assessment of Therapeutic Potential of a Dual AAV Approach for Duchenne Muscular Dystrophy
Source: Int J Mol Sci. 2023 Jul 13;24(14):11421. doi: 10.3390/ijms241411421 (PMC10380683; doi:10.3390/ijms241411421)
Supplement: Supplementary file 1 [file ijms-24-11421-s001.zip]

Archive with 1 entries (1 files):
- ijms-2461236-supplementary.pdf
